# Supplementary material for: CAD204520 Targets NOTCH1 PEST Domain Mutations in Lymphoproliferative Disorders
Source: Int J Mol Sci. 2024 Jan 7;25(2):766. doi: 10.3390/ijms25020766 (PMC10815907; doi:10.3390/ijms25020766)
Supplement: Supplementary file 1 [file ijms-25-00766-s001.zip]

Archive with 1 entries (1 files):
- ijms-2755050-supplementary.xlsx
