# Supplementary material for: CAD204520 Targets NOTCH1 PEST Domain Mutations in Lymphoproliferative Disorders
Source: Int J Mol Sci. 2024 Jan 7;25(2):766. doi: 10.3390/ijms25020766 (PMC10815907; doi:10.3390/ijms25020766)
Supplement: Supplementary file 1 [file ijms-25-00766-s001.zip › ijms-2755050-supplementary.xlsx]

## Sheet: Tab Patient
Table S1. Detailed clinical information of the CLL patient cohort.
ID	Sex (M/F)	Age	Diagnosis (CLL/SLL)	Rai stage (0/1/2/3/4)	Binet stage (A/B/C)	WBC	ANC	Lymphocytes	Hb	Ht	MCV	PLT	B2-microglobuline (mg/L)	CLL-IPI	Disease_status	Therapy (Y/N)	Previous_therapies_type	IGHV_status (M/WT)	TP53_status (MUT/WT)	NGS (Y/N)	NGS_NOTCH1_mut	NGS_NOTCH2_mut	NGS_FBXW7_mut
#2	M	84	CLL	2	A	67150	8800	58290	9.2	32.4	102.9	104000	ND	Very High	follow up	N	-	WT	WT	Y	N	N	N
#3	F	80	CLL	4	C	75580	1540	56310	8.3	25	109.2	28000	4.6	High	follow up	N	-	M	WT	Y	Y	N	N
#4	F	46	CLL	1	A	38250	6880	30600	13.2	40	90.8	323000	1.4	High	follow up	N	-	M	WT	Y	N	N	N
#5	F	87	CLL	0	A	101270	2580	96050	10.8	30.3	98.9	139000	5.1	Intermediate	follow up	N	-	M	WT	Y	N	N	N
#6	M	85	CLL	0	A	69020	5770	55860	13.6	42.4	95.3	121000	4	Intermediate	follow up	N	-	M	WT	Y	N	N	N
#8	M	72	CLL	4	C	228870	5760	221260	10.3	37.2	105.7	35000	10.9	High	under treatment	Y	Rituximab + Clorambucil; Ibrutinib	WT	WT	Y	N	N	N
#9	F	67	CLL	1	A	159350	5240	153330	11.2	38.7	99.7	170000	5.9	High	under treatment	Y	Rituximab + Clorambucil; Ibrutinib	M	WT	Y	N	N	N
#11	M	79	CLL	1	B	32970	2520	27880	12.1	38	104.4	158000	ND	Very High	under treatment	Y	Ibrutinib	WT	WT	Y	N	N	N
#14	F	51	CLL	1	B	192500	9520	180840	11.9	40.2	95.5	36900	1.4	Intermediate	follow up	N	-	WT	WT	Y	N	Y	N
#15	M	70	CLL	2	B	90790	3920	80300	12.1	36.9	87.9	102000	3.5	High	follow up	N	-	WT	WT	Y	Y	N	N
#16	F	71	CLL	1	A	61800	6730	47240	13.7	43.8	89.8	147000	3.4	High	follow up	N	-	WT	MUT	Y	N	N	N
#17	F	94	CLL	4	C	55030	1450	49130	10.3	33.8	94.7	77000	16	Very High	follow up	Y	Clorambucil	M	MUT	Y	N	N	N
#18	M	72	CLL	0	A	52950	3910	47230	14.4	44.7	101.1	175000	2.8	High	follow up	N	-	M	WT	Y	Y	N	N
#19	M	79	CLL	1	A	105320	2350	98400	12.2	39.1	101.6	132000	3.4	High	follow up	N	-	M	WT	Y	N	N	N
#20	M	66	SLL	2	B	144610	3440	115100	11.5	35.4	98.1	136000	3.1	Intermediate	follow up	N	-	WT	WT	Y	Y	N	N
#23	M	54	CLL	2	A	71830	6050	64920	15.8	48.4	94	279000	ND	N/A	follow up	N	-	N/A	MUT	Y	N	N	N
#24	M	71	CLL	4	C	27820	3980	29800	13.8	42.8	94.7	95000	8.5	High	follow up	N	-	WT	WT	Y	N	N	Y
#25	M	70	CLL	1	A	42170	5080	34020	15.9	47.6	91.5	310000	ND	High	follow up	N	-	WT	WT	Y	Y	N	N
#26	M	77	CLL	2	A	64040	2250	60150	14	44.6	84.6	124000	4.5	High	follow up	N	-	M	WT	Y	N	N	N
#27	M	68	CLL	1	B	63560	10930	47030	13.1	43.1	94.7	219000	3.2	Intermediate	follow up	N	-	M	WT	Y	N	N	N
#28	M	72	CLL	2	A	47000	2170	43220	14	42.3	93.4	102000	3.2	Intermediate	follow up	Y	Rituximab + Ibrutinib (LLC1114)	M	WT	Y	N	N	N
#29	M	73	CLL	3	C	75960	3970	68600	10.4	31.2	94.5	182000	4.3	Very High	follow up	Y	Clorambucil; (Rituximab)	M	WT	Y	N	N	N
#30	M	78	CLL	1	A	25490	3350	21500	13.2	37.8	95.9	117000	2	N/A	follow up	N	-	N/A	WT	Y	N	N	N
#31	M	72	CLL	2	B	31830	3050	25090	12.7	40.9	95.1	106000	3.8	High	follow up	N	-	M	WT	Y	N	N	N
#32	F	70	CLL	1	A	41560	3010	33890	11.9	36.3	98.4	208000	3	Intermediate	follow up	N	-	M	WT	Y	N	N	N
#34	F	73	CLL	2	B	46790	4180	41910	13.8	43.1	90.7	160000	ND	N/A	follow up	N	-	M	WT	Y	N	N	N
#35	M	73	CLL	3	B	66880	3830	53960	12.9	40.5	94.8	159000	ND	High	follow up	N	-	WT	WT	Y	N	N	N
#36	M	81	CLL	2	B	85970	4330	77990	10.9	35.3	95.7	198000	3.3	Intermediate	follow up	N	-	M	WT	Y	N	N	N
#37	M	88	CLL	1	A	76960	5150	65690	13.1	40.3	91.2	167000	3.5	High	follow up	Y	Fludarabine OS	M	WT	Y	N	Y	N
#38	F	73	CLL	0	A	61050	3460	55540	12.6	38.1	100	164	ND	N/A	follow up	N	-	N/A	WT	Y	N	N	N
#39	F	76	CLL	1	A	93070	6170	76320	13.9	40.1	93.3	252000	4.1	High	follow up	N	-	WT	WT	Y	Y	Y	N
#40	F	82	CLL	0	A	27650	3640	22320	12.6	37.1	90.9	160000	ND	N/A	follow up	Y	Clorambucil	N/A	WT	Y	N	N	N
#41	F	55	CLL	1	B	52740	3670	45120	12.5	37.9	97.1	232000	2	Intermediate	follow up	N	-	WT	WT	Y	N	N	N
#42	F	89	CLL	0	A	68150		47770	11		98.1	223000	3	N/A	follow up	N	-	N/A	WT	Y	N	N	N
#43	F	89	CLL	3	C	115750	4680	54460	10.7	34.3	95.3	127000	ND	Very High	follow up	N	-	WT	WT	Y	N	N	N
#45	F	78	CLL	1	B	85500	5640	77590	12.4	39.6	89.6	215000	5.2	Very High	follow up	N	-	N/A	WT	Y	N	N	N
#47	M	87	CLL	3	C	59130	4370	10070	7.8	27	80.4	140000	10.4	Very High	diagnosis	N	-	N/A	MUT	Y	N	N	N

## Sheet: CG-FISH
Table S2. Patient's cytogenetic and FISH characterization.
ID	Karyotype	del13q	del17p	+12	del11q
#2	N/A	1	0	1	0
#3	N/A	0	0	0	0
#4	N/A	1	1	0	1
#5	N/A	1	0	0	0
#6	N/A	1	0	0	0
#8	N/A	1	0	0	0
#9	46,XX	1	0	0	0
#11	N/A	0	0	0	0
#14	N/A	0	0	0	0
#15	N/A	1	0	0	1
#16	N/A	1	0	0	0
#17	N/A	1	0	0	0
#18	N/A	1	0	0	0
#19	N/A	1	0	0	0
#20	N/A	1	0	0	0
#23	N/A	0	0	0	0
#24	49,XY,+12,+18,+19	0	0	1	0
#25	N/A	0	0	0	0
#26	N/A	1	0	0	0
#27	N/A	0	0	1	0
#28	N/A	1	0	0	0
#29	N/A	0	1	0	0
#30	N/A	1	1	0	0
#31	46,XY	1	0	0	0
#32	46,XX,del(13q),del(15)(q21)[8]/46,XX,del(15)(q21)[12]	1	0	0	0
#34	N/A	0	0	0	0
#35	N/A	0	0	1	0
#36	N/A	0	0	0	0
#37	46, XY	1	1	0	0
#38	N/A	1	0	0	0
#39	N/A	0	0	1	0
#40	46, XX	1	1	0	0
#41	N/A	1	0	0	1
#42	N/A	1	0	0	0
#43	N/A	1	0	0	1
#45	N/A	0	1	0	0
#47	44,X,-Y,del(1p),del(1q),-2,-3,-8,-13,-15, der(16)?,del(17p),+mar1,+mar2,+mar3,+mar4[13]/44,X,-idem,add(4q),-16,+mar5[6]/46,XY[3]	1	1	0	1
